# Supplementary material for: Improved prediction of PARP inhibitor response and identification of synergizing agents through use of a novel gene expression signature generation algorithm
Source: NPJ Syst Biol Appl. 2017 Mar 6;3:8. doi: 10.1038/s41540-017-0011-6 (PMC5445594; doi:10.1038/s41540-017-0011-6)
Supplement: Supplementary file 2 — Supplementary Table1 [file 41540_2017_11_MOESM2_ESM.xlsx]

## Sheet: HER2i Sens. Sig.
Table S1. HER2i sensitivity signature
ERP27	2.81432
EPCAM	2.60499
ESRP1	2.52034
MAL2	2.48233
TSPAN1	2.41504
GALNT3	2.1823
BLNK	2.14847
ITGB6	2.11554
EPN3	2.09707
FAM110C	2.04333
MPZL2	2.03463
ERBB2	2.03079
LSR	2.01818
SPINT2	1.9935
ERBB3	1.98092
GRB7	1.96671
ST14	1.94497
GPR110	1.88065
CDS1	1.87376
C1orf116	1.85505
SPINT1	1.84503
GRHL2	1.84403
EFNA1	1.7752
ESRP2	1.7523
ZEB1	-1.79164
FAM216A	-1.82765
CCDC88A	-1.84791
LOC100506844	-1.85215
POSTN	-1.87303
RBM24	-1.92972
TMEM158	-2.18227
EMP3	-2.50306
