# Supplementary material for: Improved prediction of PARP inhibitor response and identification of synergizing agents through use of a novel gene expression signature generation algorithm
Source: NPJ Syst Biol Appl. 2017 Mar 6;3:8. doi: 10.1038/s41540-017-0011-6 (PMC5445594; doi:10.1038/s41540-017-0011-6)
Supplement: Supplementary file 3 — Supplementary Table2 [file 41540_2017_11_MOESM3_ESM.xlsx]

## Sheet: Cisplatin Sens. Sig.
Table S2. Cisplatin sensitivity signature
DUSP6	3.49732
ETV4	2.16731
ERBB2	2.12724
GAMT	1.7727
EXOC6	1.61206
SS18	1.60988
CASP3	1.59993
DSCC1	1.5846
FOXO3	-1.57637
ARHGEF18	-1.58661
EVPL	-1.59421
ERCC1	-1.63353
C5orf51	-1.67628
ADAMTS15	-1.71242
RNASET2	-1.71603
PRR16	-1.72416
ANKRD13A	-1.7311
RASD1	-1.74297
COL6A1	-1.86589
COL4A6	-2.03089
PARP9	-2.04978
MN1	-2.42967
HORMAD1	-2.81595
SERPINB5	-3.26972
MAL2	-3.46299
KRT17	-5.33673
