# Supplementary material for: Improved prediction of PARP inhibitor response and identification of synergizing agents through use of a novel gene expression signature generation algorithm
Source: NPJ Syst Biol Appl. 2017 Mar 6;3:8. doi: 10.1038/s41540-017-0011-6 (PMC5445594; doi:10.1038/s41540-017-0011-6)
Supplement: Supplementary file 4 — Supplementary Table3 [file 41540_2017_11_MOESM4_ESM.xlsx]

## Sheet: Sheet1
Table S3. Clinical-pathological characteristics of cisplatin-treated cohorts
Bowtell	Total	Percent		Hennessy	Total	Percent
Number of Patients	243			Number of Patients	87
Age				Age
Median	59			Median	60.8
Range	23-80			Range	37.3-88.4
Grade				Grade
1	9	3.7037		1	7	8.04598
2	89	36.6255		2	16	18.3908
3	144	59.2593		3	61	70.1149
Unknown	1	0.411523		Unknown	3	3.44828
Stage				Stage
I	14	5.76132		I	5	5.74713
II	12	4.93827		II	11	12.6437
III	195	80.2469		III	58	66.6667
IV	21	8.64198		IV	11	12.6437
Unknown	1	0.411523		Unknown	2	2.29885
Subtype				Subtype
Serous	226	93.0041		Serous	80	91.954
Endometriod	16	6.58436		Endometriod	1	1.14943
Adenocarcinoma	1	0.411523		Clear cell	1	1.14943
				Mucinous	1	1.14943
				Mixed	2	2.29885
				Unknown	2	2.29885
