# Supplementary material for: Improved prediction of PARP inhibitor response and identification of synergizing agents through use of a novel gene expression signature generation algorithm
Source: NPJ Syst Biol Appl. 2017 Mar 6;3:8. doi: 10.1038/s41540-017-0011-6 (PMC5445594; doi:10.1038/s41540-017-0011-6)
Supplement: Supplementary file 5 — Supplementary Table4 [file 41540_2017_11_MOESM5_ESM.xlsx]

## Sheet: PARP Sens. Sig.
Table S4. PARPi sensitivity signature
SNX10	2.10294
ECI2	1.59528
DBN1	1.55135
TNFRSF10B	1.53927
NPM3	1.52744
CATSPER1	1.51482
PRMT3	1.47361
FAM216A	1.46995
LYAR	1.46464
NOP16	1.43368
THG1L	1.43165
LOC439949	1.41824
TMA16	1.37999
GEMIN4	1.36272
HAUS6	1.35154
SFXN4	1.34349
SAAL1	1.3368
NUP160	1.32974
ESD	1.32843
TSEN15	1.32454
KIAA1704	1.30893
HSPA4	1.30871
SFXN1	1.30228
NAT10	1.29537
C11orf48	1.29247
TSEN2	1.29095
HEATR2	1.28768
GEMIN5	1.28744
IMPDH2	1.28697
NOC3L	1.28663
ERLIN1	1.28312
C1QBP	1.27993
EIF3M	1.27516
MTHFD1L	1.27356
MTX3	1.2713
MRPS27	1.26203
PPRC1	1.25793
TCOF1	1.25381
IDE	1.25345
RNF2	1.24787
WDR75	1.24375
NAA15	1.24202
DDX21	1.24141
RARS	1.23722
ALG8	1.22804
BOLA3	1.22746
EARS2	1.21638
FAF2	1.21516
MRPL42	1.2047
ATIC	1.20415
NUP37	1.20075
RPL36	1.17599
GNB2L1	1.10048
NPBWR1	-1.08727
GALNTL5	-1.09057
LOC729173	-1.1028
LOC441461	-1.11147
KALRN	-1.11385
ADCY2	-1.12115
MTHFR	-1.12877
MS4A7	-1.13092
RNF186	-1.1328
IRF4	-1.13719
WBSCR17	-1.13942
CLEC7A	-1.13998
WDTC1	-1.14431
PRKG2	-1.15777
OSTalpha	-1.15949
DUSP18	-1.16187
LOC100652843	-1.1619
FAIM2	-1.16224
TNNI2	-1.16606
SEZ6	-1.17205
LOC285556	-1.17822
KCNQ1	-1.17832
KLF8	-1.18448
VPS13D	-1.18989
NR0B2	-1.19007
TMEM86A	-1.19621
DCAF5	-1.19867
SOS2	-1.19921
CAPN9	-1.19996
RIPK3	-1.20212
TPRXL	-1.20512
CELF4	-1.21076
ATP6V1E1	-1.22087
ZBTB7C	-1.22788
CATSPERB	-1.23469
CAPN13	-1.23914
MMEL1	-1.23986
ELF5	-1.24888
C2orf54	-1.25498
DVL3	-1.25615
SIRT2	-1.26055
LOC641518	-1.26063
IL12RB2	-1.26353
CBFA2T2	-1.265
LINC00518	-1.27029
OSBPL2	-1.27479
SH3GLB1	-1.27511
CHMP4B	-1.2759
HSD11B2	-1.28337
ACVR1C	-1.28707
TMEM61	-1.29722
DLL3	-1.30821
CXCL17	-1.31493
SLC44A4	-1.32005
RNF183	-1.32362
KLK8	-1.33067
RIIAD1	-1.34559
ATP7A	-1.34616
GJB1	-1.34986
BCAS1	-1.36267
SCGN	-1.37289
TTC3	-1.37453
IGSF11	-1.38772
LOC440335	-1.39406
LOC645591	-1.44501
C4orf3	-1.44729
LRRC31	-1.46158
ADAM12	-1.48037
BHLHE41	-1.48707
RNASE1	-1.49348
PPP1R3B	-1.4951
LOC100505989	-1.51135
CAPN8	-1.51278
C2CD4A	-1.51447
CHGA	-1.52108
ERBB2	-1.52264
NELL1	-1.53281
FAM174B	-1.58523
CALML5	-1.58896
TSC22D3	-1.58913
C9orf152	-1.60047
KLK6	-1.60833
MB	-1.61385
ST6GALNAC1	-1.62347
SFTA2	-1.65345
MUC1	-1.71504
SETBP1	-1.80665
SCG3	-1.83905
PRUNE2	-1.8717
SSPN	-1.8783
CEACAM5	-1.89571
TMEM45B	-1.91414
MAFB	-1.9233
ZNF880	-1.92673
